# Supplementary material for: Distinct subtypes of endometriosis identified based on stromal-immune microenvironment and gene expression: implications for hormone therapy
Source: Front Immunol. 2023 Jun 22;14:1133672. doi: 10.3389/fimmu.2023.1133672 (PMC10324653; doi:10.3389/fimmu.2023.1133672)
Supplement: Supplementary file 2 [file Table_2.xlsx]

## Sheet: gsea_report_for_S1
Supplementary Table 2 Results of GSEA analysis: pathways enriched in S1.
NAME	SIZE	ES	NES	NOM p-val	FDR q-val	FWER p-val	RANK AT MAX	LEADING EDGE
KEGG_DILATED_CARDIOMYOPATHY	79	0.680493	1.7089	0	0.232568	0.195	2202	tags=33%, list=11%, signal=37%
KEGG_HYPERTROPHIC_CARDIOMYOPATHY_HCM	76	0.703177	1.70093	0	0.126533	0.212	2202	tags=37%, list=11%, signal=41%
KEGG_VASCULAR_SMOOTH_MUSCLE_CONTRACTION	103	0.610712	1.62834	0.00579151	0.214119	0.391	1901	tags=29%, list=10%, signal=32%
KEGG_CALCIUM_SIGNALING_PATHWAY	169	0.550875	1.6183	0	0.182244	0.425	2562	tags=30%, list=13%, signal=34%
KEGG_OLFACTORY_TRANSDUCTION	352	0.228807	1.51251	0.0729783	0.404188	0.697	1568	tags=2%, list=8%, signal=2%
KEGG_CARDIAC_MUSCLE_CONTRACTION	72	0.546522	1.50937	0.03861	0.346135	0.705	2935	tags=22%, list=15%, signal=26%
KEGG_DORSO_VENTRAL_AXIS_FORMATION	23	0.56069	1.47867	0.0410959	0.387872	0.789	4693	tags=61%, list=24%, signal=80%
KEGG_ARRHYTHMOGENIC_RIGHT_VENTRICULAR_CARDIOMYOPATHY_ARVC	68	0.559294	1.45309	0.0230769	0.41376	0.829	2622	tags=34%, list=13%, signal=39%
KEGG_LONG_TERM_POTENTIATION	60	0.530326	1.45135	0.0458015	0.372175	0.83	3205	tags=37%, list=16%, signal=44%
KEGG_ADHERENS_JUNCTION	69	0.440641	1.3813	0.0479846	0.568493	0.924	2771	tags=30%, list=14%, signal=35%
KEGG_TGF_BETA_SIGNALING_PATHWAY	81	0.505093	1.37267	0.0806452	0.546988	0.929	3170	tags=37%, list=16%, signal=44%
KEGG_FOCAL_ADHESION	190	0.461347	1.34872	0.0412574	0.589168	0.953	2638	tags=31%, list=13%, signal=35%
KEGG_MAPK_SIGNALING_PATHWAY	256	0.423027	1.30995	0.0763209	0.686635	0.976	2638	tags=25%, list=13%, signal=28%
KEGG_ADIPOCYTOKINE_SIGNALING_PATHWAY	65	0.507661	1.30531	0.121704	0.654326	0.978	1890	tags=29%, list=10%, signal=32%
KEGG_REGULATION_OF_AUTOPHAGY	31	0.348659	1.27969	0.176587	0.706539	0.984	3237	tags=16%, list=16%, signal=19%
KEGG_PHOSPHATIDYLINOSITOL_SIGNALING_SYSTEM	71	0.398696	1.2543	0.126761	0.754259	0.992	2725	tags=27%, list=14%, signal=31%
KEGG_BASAL_TRANSCRIPTION_FACTORS	33	0.425725	1.22215	0.229907	0.834284	0.995	4149	tags=42%, list=21%, signal=54%
KEGG_INSULIN_SIGNALING_PATHWAY	129	0.393366	1.1998	0.182178	0.875222	0.996	1248	tags=17%, list=6%, signal=18%
KEGG_NEUROACTIVE_LIGAND_RECEPTOR_INTERACTION	262	0.344157	1.1727	0.192547	0.931901	0.998	2298	tags=14%, list=12%, signal=15%
KEGG_VASOPRESSIN_REGULATED_WATER_REABSORPTION	41	0.356933	1.1678	0.230453	0.904062	0.998	4354	tags=29%, list=22%, signal=37%
KEGG_ERBB_SIGNALING_PATHWAY	80	0.377989	1.16748	0.219124	0.862162	0.998	3712	tags=34%, list=19%, signal=41%
KEGG_WNT_SIGNALING_PATHWAY	147	0.38583	1.16584	0.191406	0.828265	0.998	2868	tags=31%, list=15%, signal=36%
KEGG_BETA_ALANINE_METABOLISM	21	0.474405	1.1648	0.255769	0.79632	0.998	2537	tags=33%, list=13%, signal=38%
KEGG_GNRH_SIGNALING_PATHWAY	92	0.369265	1.1603	0.181474	0.777358	0.999	3118	tags=27%, list=16%, signal=32%
KEGG_PROPANOATE_METABOLISM	32	0.485318	1.15011	0.329341	0.779262	0.999	3720	tags=34%, list=19%, signal=42%
KEGG_LONG_TERM_DEPRESSION	63	0.385806	1.1286	0.266019	0.818805	0.999	4167	tags=32%, list=21%, signal=40%
KEGG_NEUROTROPHIN_SIGNALING_PATHWAY	122	0.3458	1.11312	0.272901	0.838336	1	2827	tags=26%, list=14%, signal=30%
KEGG_AXON_GUIDANCE	120	0.375631	1.10438	0.286853	0.835784	1	2145	tags=25%, list=11%, signal=28%
KEGG_FATTY_ACID_METABOLISM	39	0.460322	1.09183	0.345924	0.844742	1	3215	tags=36%, list=16%, signal=43%
KEGG_ECM_RECEPTOR_INTERACTION	80	0.422773	1.06109	0.356137	0.909709	1	2969	tags=34%, list=15%, signal=40%
KEGG_INOSITOL_PHOSPHATE_METABOLISM	50	0.352897	1.05277	0.372141	0.906154	1	2725	tags=24%, list=14%, signal=28%
KEGG_UBIQUITIN_MEDIATED_PROTEOLYSIS	128	0.292301	1.03908	0.387352	0.920118	1	4100	tags=34%, list=21%, signal=43%
KEGG_SPLICEOSOME	120	0.318719	1.03595	0.421053	0.901017	1	4037	tags=31%, list=20%, signal=39%
KEGG_HISTIDINE_METABOLISM	28	0.392181	1.03013	0.403922	0.892143	1	994	tags=18%, list=5%, signal=19%
KEGG_SMALL_CELL_LUNG_CANCER	81	0.330224	1.02622	0.375	0.878294	1	2869	tags=28%, list=15%, signal=33%
KEGG_TIGHT_JUNCTION	125	0.310471	1.0244	0.398833	0.858413	1	3118	tags=22%, list=16%, signal=25%
KEGG_GLIOMA	60	0.327754	1.01545	0.378585	0.860389	1	2638	tags=23%, list=13%, signal=27%
KEGG_GLYCEROLIPID_METABOLISM	47	0.386335	1.00239	0.460123	0.873138	1	2854	tags=28%, list=14%, signal=32%
KEGG_RNA_DEGRADATION	50	0.311118	0.994101	0.440613	0.875623	1	3987	tags=34%, list=20%, signal=42%
KEGG_MELANOGENESIS	92	0.320401	0.992083	0.461538	0.859319	1	2539	tags=22%, list=13%, signal=25%
KEGG_RENIN_ANGIOTENSIN_SYSTEM	17	0.502192	0.975032	0.522727	0.884406	1	817	tags=24%, list=4%, signal=25%
KEGG_RETINOL_METABOLISM	59	0.399913	0.972441	0.513347	0.870394	1	1174	tags=10%, list=6%, signal=11%
KEGG_REGULATION_OF_ACTIN_CYTOSKELETON	198	0.289954	0.958352	0.523622	0.886539	1	2362	tags=20%, list=12%, signal=22%
KEGG_TYPE_II_DIABETES_MELLITUS	45	0.357424	0.956995	0.529058	0.86973	1	1248	tags=18%, list=6%, signal=19%
KEGG_COLORECTAL_CANCER	59	0.304744	0.952217	0.536822	0.862547	1	2594	tags=22%, list=13%, signal=25%
KEGG_GAP_JUNCTION	80	0.315206	0.943117	0.539924	0.866228	1	4696	tags=39%, list=24%, signal=51%
KEGG_PATHWAYS_IN_CANCER	313	0.287937	0.938421	0.57451	0.859085	1	2905	tags=22%, list=15%, signal=26%
KEGG_ABC_TRANSPORTERS	43	0.34802	0.932286	0.551102	0.856102	1	3508	tags=33%, list=18%, signal=40%
KEGG_LYSINE_DEGRADATION	42	0.307688	0.930089	0.563353	0.844261	1	4669	tags=40%, list=24%, signal=53%
KEGG_RENAL_CELL_CARCINOMA	65	0.316834	0.929056	0.574899	0.829554	1	2681	tags=25%, list=14%, signal=28%
KEGG_BIOSYNTHESIS_OF_UNSATURATED_FATTY_ACIDS	22	0.416849	0.925038	0.540076	0.8229	1	2912	tags=32%, list=15%, signal=37%
KEGG_JAK_STAT_SIGNALING_PATHWAY	146	0.341278	0.917255	0.561475	0.824499	1	3070	tags=21%, list=16%, signal=25%
KEGG_TYROSINE_METABOLISM	38	0.360798	0.897132	0.636743	0.856447	1	1058	tags=16%, list=5%, signal=17%
KEGG_CHRONIC_MYELOID_LEUKEMIA	68	0.289645	0.877513	0.667311	0.887134	1	2869	tags=28%, list=15%, signal=33%
KEGG_PPAR_SIGNALING_PATHWAY	66	0.39957	0.862752	0.650406	0.905536	1	1829	tags=21%, list=9%, signal=23%
KEGG_SNARE_INTERACTIONS_IN_VESICULAR_TRANSPORT	36	0.271002	0.860194	0.72167	0.895291	1	3677	tags=33%, list=19%, signal=41%
KEGG_PYRUVATE_METABOLISM	39	0.335333	0.858295	0.630219	0.8841	1	3057	tags=23%, list=15%, signal=27%
KEGG_ALZHEIMERS_DISEASE	153	0.24967	0.833311	0.696498	0.924328	1	4027	tags=24%, list=20%, signal=29%
KEGG_NICOTINATE_AND_NICOTINAMIDE_METABOLISM	22	0.366565	0.821194	0.729675	0.93427	1	1433	tags=18%, list=7%, signal=20%
KEGG_ALDOSTERONE_REGULATED_SODIUM_REABSORPTION	41	0.323733	0.817351	0.822957	0.926877	1	3661	tags=32%, list=19%, signal=39%
KEGG_DRUG_METABOLISM_CYTOCHROME_P450	66	0.335399	0.812762	0.825462	0.921735	1	1174	tags=15%, list=6%, signal=16%
KEGG_PROSTATE_CANCER	84	0.253741	0.81016	0.8	0.912262	1	2869	tags=23%, list=15%, signal=26%
KEGG_GLYCOSYLPHOSPHATIDYLINOSITOL_GPI_ANCHOR_BIOSYNTHESIS	24	0.286654	0.792686	0.795359	0.933695	1	2598	tags=25%, list=13%, signal=29%
KEGG_ARGININE_AND_PROLINE_METABOLISM	52	0.286055	0.778523	0.875248	0.9465	1	1814	tags=19%, list=9%, signal=21%
KEGG_PROXIMAL_TUBULE_BICARBONATE_RECLAMATION	22	0.388666	0.76584	0.778455	0.955353	1	3535	tags=36%, list=18%, signal=44%
KEGG_NITROGEN_METABOLISM	22	0.329609	0.726668	0.891784	1	1	3639	tags=36%, list=18%, signal=45%
KEGG_VALINE_LEUCINE_AND_ISOLEUCINE_DEGRADATION	41	0.28668	0.721524	0.856863	0.998324	1	2537	tags=29%, list=13%, signal=34%
KEGG_PARKINSONS_DISEASE	109	0.238091	0.721153	0.736031	0.984092	1	4145	tags=25%, list=21%, signal=31%
KEGG_HUNTINGTONS_DISEASE	165	0.208386	0.711789	0.862475	0.983539	1	2935	tags=13%, list=15%, signal=15%
KEGG_BUTANOATE_METABOLISM	33	0.288964	0.703674	0.889749	0.979999	1	3801	tags=33%, list=19%, signal=41%
KEGG_CYTOKINE_CYTOKINE_RECEPTOR_INTERACTION	251	0.279345	0.688171	0.896907	0.983529	1	2301	tags=17%, list=12%, signal=19%
KEGG_NOTCH_SIGNALING_PATHWAY	45	0.233432	0.67695	0.925852	0.981943	1	3835	tags=27%, list=19%, signal=33%
KEGG_NOD_LIKE_RECEPTOR_SIGNALING_PATHWAY	60	0.30735	0.662987	0.864271	0.981509	1	2621	tags=25%, list=13%, signal=29%
KEGG_ASCORBATE_AND_ALDARATE_METABOLISM	23	0.299983	0.641254	0.882845	0.985784	1	2537	tags=13%, list=13%, signal=15%
KEGG_CITRATE_CYCLE_TCA_CYCLE	30	0.272352	0.639694	0.876984	0.973446	1	3168	tags=23%, list=16%, signal=28%
KEGG_TERPENOID_BACKBONE_BIOSYNTHESIS	15	0.299769	0.626387	0.915493	0.96913	1	1828	tags=20%, list=9%, signal=22%
KEGG_MATURITY_ONSET_DIABETES_OF_THE_YOUNG	24	0.218622	0.607068	0.910931	0.966972	1	1281	tags=4%, list=6%, signal=4%

## Sheet: gsea_report_for_S2
Supplementary Table 2 Results of GSEA analysis: pathways enriched in S2.
NAME	SIZE	ES	NES	NOM p-val	FDR q-val	FWER p-val	RANK AT MAX	LEADING EDGE
KEGG_PORPHYRIN_AND_CHLOROPHYLL_METABOLISM	37	-0.656882	-1.69401	0	0.358808	0.214	4041	tags=41%, list=20%, signal=51%
KEGG_HOMOLOGOUS_RECOMBINATION	27	-0.604414	-1.69049	0.0174419	0.187393	0.222	2802	tags=44%, list=14%, signal=52%
KEGG_PENTOSE_PHOSPHATE_PATHWAY	23	-0.703366	-1.6849	0.00188324	0.1334	0.232	2105	tags=39%, list=11%, signal=44%
KEGG_AMINOACYL_TRNA_BIOSYNTHESIS	34	-0.608017	-1.68137	0.0176125	0.104484	0.241	2444	tags=35%, list=12%, signal=40%
KEGG_GLYCOSAMINOGLYCAN_BIOSYNTHESIS_HEPARAN_SULFATE	24	-0.693951	-1.66994	0.0115163	0.0968855	0.276	3585	tags=50%, list=18%, signal=61%
KEGG_OTHER_GLYCAN_DEGRADATION	15	-0.787248	-1.64901	0.00785855	0.106595	0.345	1192	tags=40%, list=6%, signal=43%
KEGG_LYSOSOME	114	-0.665737	-1.62965	0.0198413	0.116218	0.404	3383	tags=58%, list=17%, signal=69%
KEGG_GALACTOSE_METABOLISM	24	-0.640016	-1.60284	0.0179283	0.138403	0.477	2105	tags=38%, list=11%, signal=42%
KEGG_BASE_EXCISION_REPAIR	32	-0.626143	-1.59419	0.0328185	0.137288	0.507	4715	tags=69%, list=24%, signal=90%
KEGG_VIBRIO_CHOLERAE_INFECTION	50	-0.539663	-1.57199	0.0135135	0.156447	0.575	4684	tags=46%, list=24%, signal=60%
KEGG_N_GLYCAN_BIOSYNTHESIS	44	-0.562482	-1.52384	0.0429688	0.221551	0.683	3961	tags=52%, list=20%, signal=65%
KEGG_SYSTEMIC_LUPUS_ERYTHEMATOSUS	117	-0.568804	-1.51761	0.0531309	0.216703	0.703	2590	tags=26%, list=13%, signal=30%
KEGG_RNA_POLYMERASE	26	-0.556963	-1.50466	0.0636183	0.225195	0.738	5727	tags=69%, list=29%, signal=97%
KEGG_AMINO_SUGAR_AND_NUCLEOTIDE_SUGAR_METABOLISM	41	-0.592577	-1.48782	0.0269231	0.244341	0.78	3256	tags=49%, list=16%, signal=58%
KEGG_GLYCOSAMINOGLYCAN_DEGRADATION	21	-0.626457	-1.48373	0.068	0.235921	0.79	3937	tags=57%, list=20%, signal=71%
KEGG_DNA_REPLICATION	34	-0.612707	-1.47627	0.0876494	0.235794	0.804	4409	tags=59%, list=22%, signal=76%
KEGG_PYRIMIDINE_METABOLISM	92	-0.463519	-1.4463	0.0257426	0.281487	0.858	4639	tags=49%, list=23%, signal=64%
KEGG_FRUCTOSE_AND_MANNOSE_METABOLISM	31	-0.6238	-1.41458	0.0531496	0.337202	0.913	1652	tags=42%, list=8%, signal=46%
KEGG_AUTOIMMUNE_THYROID_DISEASE	50	-0.691651	-1.39784	0.11068	0.358886	0.933	2573	tags=40%, list=13%, signal=46%
KEGG_NUCLEOTIDE_EXCISION_REPAIR	42	-0.456872	-1.34693	0.149495	0.471905	0.966	5918	tags=50%, list=30%, signal=71%
KEGG_MISMATCH_REPAIR	22	-0.57179	-1.34036	0.153846	0.466754	0.966	5596	tags=64%, list=28%, signal=89%
KEGG_STEROID_BIOSYNTHESIS	16	-0.679069	-1.34031	0.138614	0.445646	0.966	3588	tags=56%, list=18%, signal=69%
KEGG_PROGESTERONE_MEDIATED_OOCYTE_MATURATION	76	-0.428579	-1.33735	0.0863454	0.432652	0.968	3359	tags=26%, list=17%, signal=32%
KEGG_GLYCOSAMINOGLYCAN_BIOSYNTHESIS_KERATAN_SULFATE	15	-0.607245	-1.33672	0.123552	0.416362	0.968	3520	tags=40%, list=18%, signal=49%
KEGG_ALLOGRAFT_REJECTION	36	-0.721024	-1.33321	0.146154	0.407306	0.969	2573	tags=56%, list=13%, signal=64%
KEGG_FC_EPSILON_RI_SIGNALING_PATHWAY	71	-0.479298	-1.31995	0.118577	0.423918	0.975	1623	tags=23%, list=8%, signal=24%
KEGG_DRUG_METABOLISM_OTHER_ENZYMES	47	-0.537222	-1.31221	0.135029	0.424882	0.98	1676	tags=21%, list=8%, signal=23%
KEGG_PATHOGENIC_ESCHERICHIA_COLI_INFECTION	52	-0.490626	-1.29907	0.126252	0.43958	0.981	1940	tags=29%, list=10%, signal=32%
KEGG_GLYOXYLATE_AND_DICARBOXYLATE_METABOLISM	16	-0.531075	-1.292	0.161597	0.440565	0.983	2838	tags=31%, list=14%, signal=36%
KEGG_PRIMARY_IMMUNODEFICIENCY	33	-0.616977	-1.28677	0.208251	0.439019	0.984	3301	tags=42%, list=17%, signal=51%
KEGG_GLYCOSAMINOGLYCAN_BIOSYNTHESIS_CHONDROITIN_SULFATE	21	-0.577545	-1.28334	0.18797	0.432183	0.984	2192	tags=43%, list=11%, signal=48%
KEGG_RIBOSOME	76	-0.448428	-1.28187	0.263581	0.421666	0.986	5914	tags=47%, list=30%, signal=67%
KEGG_O_GLYCAN_BIOSYNTHESIS	29	-0.524342	-1.26586	0.1537	0.444306	0.989	4241	tags=41%, list=21%, signal=53%
KEGG_PEROXISOME	72	-0.441628	-1.24664	0.19877	0.475348	0.992	3590	tags=35%, list=18%, signal=42%
KEGG_TYPE_I_DIABETES_MELLITUS	42	-0.644724	-1.24211	0.221154	0.473306	0.992	2793	tags=50%, list=14%, signal=58%
KEGG_FC_GAMMA_R_MEDIATED_PHAGOCYTOSIS	89	-0.450784	-1.24183	0.194672	0.460982	0.992	2767	tags=33%, list=14%, signal=38%
KEGG_ONE_CARBON_POOL_BY_FOLATE	17	-0.557924	-1.23963	0.170124	0.453021	0.993	1391	tags=29%, list=7%, signal=32%
KEGG_ANTIGEN_PROCESSING_AND_PRESENTATION	82	-0.559926	-1.22399	0.248031	0.47604	0.994	2824	tags=39%, list=14%, signal=45%
KEGG_ASTHMA	27	-0.68002	-1.22337	0.231061	0.465102	0.994	2297	tags=48%, list=12%, signal=54%
KEGG_GLUTATHIONE_METABOLISM	47	-0.513435	-1.2177	0.177606	0.466569	0.995	2998	tags=43%, list=15%, signal=50%
KEGG_TRYPTOPHAN_METABOLISM	37	-0.470111	-1.21627	0.148	0.458208	0.995	1490	tags=24%, list=8%, signal=26%
KEGG_LEISHMANIA_INFECTION	68	-0.563233	-1.19586	0.250973	0.4919	0.997	2512	tags=43%, list=13%, signal=49%
KEGG_THYROID_CANCER	26	-0.419064	-1.19414	0.178218	0.48357	0.997	3960	tags=35%, list=20%, signal=43%
KEGG_PANTOTHENATE_AND_COA_BIOSYNTHESIS	16	-0.565942	-1.19187	0.256048	0.477544	0.997	1655	tags=31%, list=8%, signal=34%
KEGG_LEUKOCYTE_TRANSENDOTHELIAL_MIGRATION	110	-0.452848	-1.18135	0.239521	0.490514	0.998	2409	tags=27%, list=12%, signal=31%
KEGG_RIG_I_LIKE_RECEPTOR_SIGNALING_PATHWAY	65	-0.386172	-1.17993	0.237903	0.482972	0.998	3017	tags=23%, list=15%, signal=27%
KEGG_NON_SMALL_CELL_LUNG_CANCER	50	-0.368903	-1.16305	0.24	0.507495	0.998	4038	tags=30%, list=20%, signal=38%
KEGG_INTESTINAL_IMMUNE_NETWORK_FOR_IGA_PRODUCTION	47	-0.566797	-1.1397	0.31323	0.548432	0.998	2330	tags=38%, list=12%, signal=43%
KEGG_NATURAL_KILLER_CELL_MEDIATED_CYTOTOXICITY	126	-0.477889	-1.12961	0.358268	0.559572	0.999	3437	tags=33%, list=17%, signal=40%
KEGG_PURINE_METABOLISM	147	-0.308809	-1.12277	0.244576	0.565177	0.999	4846	tags=42%, list=25%, signal=55%
KEGG_PENTOSE_AND_GLUCURONATE_INTERCONVERSIONS	25	-0.501897	-1.12237	0.356061	0.554996	0.999	2382	tags=24%, list=12%, signal=27%
KEGG_HEDGEHOG_SIGNALING_PATHWAY	52	-0.424701	-1.0938	0.325203	0.606881	1	1807	tags=19%, list=9%, signal=21%
KEGG_CELL_CYCLE	116	-0.374917	-1.0936	0.348361	0.595885	1	3487	tags=28%, list=18%, signal=34%
KEGG_CELL_ADHESION_MOLECULES_CAMS	128	-0.438918	-1.09264	0.294559	0.587085	1	2024	tags=30%, list=10%, signal=33%
KEGG_SELENOAMINO_ACID_METABOLISM	26	-0.394935	-1.09189	0.325253	0.577623	1	4263	tags=38%, list=22%, signal=49%
KEGG_TOLL_LIKE_RECEPTOR_SIGNALING_PATHWAY	98	-0.451972	-1.09122	0.38835	0.568826	1	3058	tags=32%, list=15%, signal=37%
KEGG_GLYCINE_SERINE_AND_THREONINE_METABOLISM	30	-0.434732	-1.08696	0.311637	0.568038	1	2747	tags=40%, list=14%, signal=46%
KEGG_ALANINE_ASPARTATE_AND_GLUTAMATE_METABOLISM	30	-0.410655	-1.08446	0.346228	0.563692	1	4484	tags=47%, list=23%, signal=60%
KEGG_SPHINGOLIPID_METABOLISM	39	-0.420505	-1.07821	0.362919	0.565828	1	1520	tags=26%, list=8%, signal=28%
KEGG_B_CELL_RECEPTOR_SIGNALING_PATHWAY	70	-0.45246	-1.07448	0.360489	0.564166	1	1435	tags=27%, list=7%, signal=29%
KEGG_ETHER_LIPID_METABOLISM	29	-0.432558	-1.06203	0.348837	0.579276	1	1210	tags=24%, list=6%, signal=26%
KEGG_ENDOMETRIAL_CANCER	47	-0.323932	-1.05639	0.364008	0.580363	1	5036	tags=38%, list=26%, signal=51%
KEGG_GRAFT_VERSUS_HOST_DISEASE	40	-0.596681	-1.04425	0.439453	0.595993	1	2573	tags=52%, list=13%, signal=60%
KEGG_COMPLEMENT_AND_COAGULATION_CASCADES	67	-0.474962	-1.03266	0.415058	0.609762	1	1677	tags=27%, list=8%, signal=29%
KEGG_GLYCOSPHINGOLIPID_BIOSYNTHESIS_LACTO_AND_NEOLACTO_SERIES	25	-0.362117	-1.01022	0.433198	0.647192	1	5762	tags=52%, list=29%, signal=73%
KEGG_EPITHELIAL_CELL_SIGNALING_IN_HELICOBACTER_PYLORI_INFECTION	66	-0.358252	-1.00644	0.432806	0.644922	1	3023	tags=30%, list=15%, signal=36%
KEGG_P53_SIGNALING_PATHWAY	67	-0.368455	-0.998664	0.448	0.65034	1	2430	tags=22%, list=12%, signal=25%
KEGG_GLYCOSPHINGOLIPID_BIOSYNTHESIS_GANGLIO_SERIES	15	-0.476745	-0.997867	0.469811	0.642347	1	3080	tags=40%, list=16%, signal=47%
KEGG_T_CELL_RECEPTOR_SIGNALING_PATHWAY	102	-0.373427	-0.989214	0.492901	0.650796	1	3430	tags=30%, list=17%, signal=37%
KEGG_ACUTE_MYELOID_LEUKEMIA	52	-0.34362	-0.983282	0.470588	0.653984	1	3430	tags=31%, list=17%, signal=37%
KEGG_STEROID_HORMONE_BIOSYNTHESIS	53	-0.394005	-0.975586	0.494526	0.660835	1	3218	tags=26%, list=16%, signal=31%
KEGG_PHENYLALANINE_METABOLISM	16	-0.442941	-0.974039	0.493124	0.654663	1	2949	tags=44%, list=15%, signal=51%
KEGG_ENDOCYTOSIS	173	-0.284581	-0.972651	0.484252	0.648273	1	3480	tags=25%, list=18%, signal=31%
KEGG_OOCYTE_MEIOSIS	103	-0.31449	-0.971268	0.507216	0.642287	1	2729	tags=19%, list=14%, signal=22%
KEGG_BASAL_CELL_CARCINOMA	53	-0.396517	-0.969228	0.494	0.637758	1	1552	tags=17%, list=8%, signal=18%
KEGG_CYSTEINE_AND_METHIONINE_METABOLISM	34	-0.344095	-0.966499	0.492662	0.634524	1	4263	tags=32%, list=22%, signal=41%
KEGG_ALPHA_LINOLENIC_ACID_METABOLISM	17	-0.438508	-0.963381	0.517442	0.631849	1	1210	tags=18%, list=6%, signal=19%
KEGG_OXIDATIVE_PHOSPHORYLATION	113	-0.311573	-0.940021	0.504892	0.668269	1	5688	tags=38%, list=29%, signal=53%
KEGG_CYTOSOLIC_DNA_SENSING_PATHWAY	51	-0.379252	-0.931476	0.572835	0.676461	1	3083	tags=27%, list=16%, signal=32%
KEGG_GLYCOLYSIS_GLUCONEOGENESIS	55	-0.377586	-0.921913	0.575875	0.686605	1	2949	tags=31%, list=15%, signal=36%
KEGG_VEGF_SIGNALING_PATHWAY	72	-0.326402	-0.921439	0.581532	0.679191	1	1210	tags=15%, list=6%, signal=16%
KEGG_HEMATOPOIETIC_CELL_LINEAGE	82	-0.414136	-0.894196	0.610895	0.723087	1	2969	tags=34%, list=15%, signal=40%
KEGG_VIRAL_MYOCARDITIS	70	-0.38005	-0.889602	0.626482	0.723306	1	1991	tags=33%, list=10%, signal=36%
KEGG_APOPTOSIS	86	-0.308682	-0.8854	0.647658	0.72324	1	2990	tags=24%, list=15%, signal=29%
KEGG_MTOR_SIGNALING_PATHWAY	50	-0.277524	-0.876796	0.694165	0.731636	1	1191	tags=12%, list=6%, signal=13%
KEGG_AMYOTROPHIC_LATERAL_SCLEROSIS_ALS	51	-0.296007	-0.874652	0.711423	0.726951	1	3017	tags=25%, list=15%, signal=30%
KEGG_PROTEIN_EXPORT	22	-0.351102	-0.873787	0.61336	0.720201	1	3030	tags=27%, list=15%, signal=32%
KEGG_GLYCEROPHOSPHOLIPID_METABOLISM	70	-0.297159	-0.869943	0.687008	0.719403	1	4398	tags=36%, list=22%, signal=46%
KEGG_PANCREATIC_CANCER	67	-0.277934	-0.861074	0.69	0.72833	1	2990	tags=21%, list=15%, signal=25%
KEGG_TASTE_TRANSDUCTION	47	-0.289527	-0.846406	0.67126	0.748127	1	2060	tags=9%, list=10%, signal=9%
KEGG_CHEMOKINE_SIGNALING_PATHWAY	179	-0.336443	-0.84222	0.662188	0.747368	1	3430	tags=28%, list=17%, signal=33%
KEGG_BLADDER_CANCER	37	-0.354227	-0.834152	0.704591	0.753525	1	3430	tags=32%, list=17%, signal=39%
KEGG_STARCH_AND_SUCROSE_METABOLISM	47	-0.326038	-0.826105	0.722656	0.760155	1	2105	tags=15%, list=11%, signal=17%
KEGG_LINOLEIC_ACID_METABOLISM	26	-0.390871	-0.825789	0.702544	0.752691	1	2232	tags=19%, list=11%, signal=22%
KEGG_PRIMARY_BILE_ACID_BIOSYNTHESIS	16	-0.378113	-0.817643	0.722449	0.758586	1	3495	tags=38%, list=18%, signal=46%
KEGG_MELANOMA	66	-0.248392	-0.798224	0.821643	0.784703	1	3430	tags=18%, list=17%, signal=22%
KEGG_PROTEASOME	42	-0.275436	-0.794857	0.683794	0.781572	1	4714	tags=33%, list=24%, signal=44%
KEGG_PRION_DISEASES	32	-0.350581	-0.774993	0.827853	0.806664	1	995	tags=19%, list=5%, signal=20%
KEGG_METABOLISM_OF_XENOBIOTICS_BY_CYTOCHROME_P450	65	-0.318854	-0.748848	0.89313	0.838334	1	2998	tags=23%, list=15%, signal=27%
KEGG_ARACHIDONIC_ACID_METABOLISM	55	-0.292354	-0.733114	0.923809	0.850404	1	3691	tags=25%, list=19%, signal=31%
