# Supplementary material for: Distinct subtypes of endometriosis identified based on stromal-immune microenvironment and gene expression: implications for hormone therapy
Source: Front Immunol. 2023 Jun 22;14:1133672. doi: 10.3389/fimmu.2023.1133672 (PMC10324653; doi:10.3389/fimmu.2023.1133672)
Supplement: Supplementary file 3 [file Table_3.xlsx]

## Sheet: Supplementary Table 3 Differen
Supplementary Table 3 Differentially expressed genes between S1 and S2.
Gene_symbol	logFC	AveExpr	t	P.Value	adj.P.Val	B
DES	2.79972	10.5528	10.9637	3.72e-22	8.65e-20	39.696
SYNM	2.78812	10.4078	13.5226	6.28e-30	2.48e-26	57.295
PCP4	2.74006	9.73723	9.35309	1.9e-17	1.4e-15	29.0476
SORBS1	2.71621	10.8955	18.0663	1.02e-43	2.01e-39	88.4635
CNN1	2.37564	11.2676	12.9472	3.64e-28	4.49e-25	53.3033
KCNMB1	2.30728	10.1163	12.1147	1.26e-25	7.06e-23	47.5522
GREM1	2.1943	8.965	10.6838	2.53e-21	4.86e-19	37.8106
ACTG2	2.17098	13.3766	10.8446	8.44e-22	1.79e-19	38.8921
DPT	2.08463	10.5162	9.80446	9.6e-19	9.52e-17	31.9774
MFAP5	2.07792	10.8131	10.7313	1.83e-21	3.58e-19	38.1295
FHL1	2.02653	11.4984	16.4639	6.49e-39	6.4e-35	77.6191
MYH11	1.95757	13.8616	11.2547	5.01e-23	1.52e-20	41.6681
PLIN4	1.94442	9.54784	8.41741	7.73e-15	3.14e-13	23.1521
SFRP2	1.94415	11.2729	7.08559	2.38e-11	4.43e-10	15.2946
CASQ2	1.91305	8.51805	11.1509	1.03e-22	2.77e-20	40.9636
MYLK	1.86116	11.8005	10.8884	6.25e-22	1.4e-19	39.1876
FOSB	1.85636	11.305	5.24083	4.09e-07	3.02e-06	5.83587
ECRG4	1.79879	9.35384	12.0958	1.44e-25	7.48e-23	47.4227
PGM5	1.78167	11.8626	12.3467	2.48e-26	1.89e-23	49.1514
PI16	1.71982	9.34253	7.01151	3.65e-11	6.47e-10	14.8798
PTCHD1	1.70044	7.82912	11.6986	2.3e-24	9.09e-22	44.6964
PRUNE2	1.65378	10.5109	12.3273	2.85e-26	2.08e-23	49.017
SELE	1.64601	8.4197	7.77307	4.11e-13	1.14e-11	19.2615
ATP1A2	1.61607	8.99774	8.97697	2.19e-16	1.27e-14	26.6465
RGS2	1.59309	10.8266	10.4421	1.31e-20	1.95e-18	36.193
SGCA	1.55839	8.33578	11.69	2.45e-24	9.11e-22	44.6375
HSD17B6	1.55598	8.96589	9.49547	7.44e-18	5.87e-16	29.9664
SCRG1	1.5277	9.32332	9.70764	1.83e-18	1.68e-16	31.3449
APOLD1	1.51693	9.97058	7.80989	3.29e-13	9.31e-12	19.4796
RBPMS2	1.49556	10.6935	10.6478	3.24e-21	6.04e-19	37.569
SMTN	1.46054	10.5359	9.54726	5.28e-18	4.35e-16	30.3019
NEXN	1.45591	10.3109	11.9122	5.2e-25	2.33e-22	46.1607
GEM	1.45508	9.43702	9.33026	2.2e-17	1.59e-15	28.9008
IL6	1.45248	9.05123	5.4235	1.7e-07	1.36e-06	6.68315
MYOM1	1.44709	9.67373	10.3941	1.82e-20	2.64e-18	35.8727
PCOLCE2	1.44161	9.75699	8.20751	2.87e-14	1.04e-12	21.868
SLMAP	1.43706	11.4012	12.7012	2.06e-27	2.03e-24	51.6006
NIBAN1	1.40238	11.0465	11.1665	9.21e-23	2.53e-20	41.0691
RN7SK	1.39228	8.04493	4.89173	2.07e-06	1.3e-05	4.27819
PI15	1.38839	8.71169	9.2889	2.89e-17	1.99e-15	28.6351
MYOT	1.37931	7.63453	11.8803	6.49e-25	2.79e-22	45.9417
RERG	1.37108	10.3091	11.0309	2.35e-22	5.72e-20	40.15
ACTC1	1.37058	7.92756	6.97223	4.57e-11	7.87e-10	14.6609
PRPH	1.36802	8.02142	7.76404	4.34e-13	1.19e-11	19.2081
REEP1	1.36494	9.49368	8.59711	2.49e-15	1.12e-13	24.2634
FOXF1	1.34084	8.22451	7.82049	3.08e-13	8.81e-12	19.5425
PDE4D	1.33776	8.28944	11.9931	2.95e-25	1.46e-22	46.7165
PDK4	1.33588	11.0838	7.68104	7.16e-13	1.86e-11	18.7188
MASP1	1.31949	9.18007	8.56455	3.06e-15	1.35e-13	24.0613
CDH19	1.31571	7.52223	10.8443	8.45e-22	1.79e-19	38.8904
WFDC1	1.30633	9.40803	7.97695	1.19e-13	3.76e-12	20.4758
CKB	1.29517	11.194	7.43395	3.12e-12	7.09e-11	17.2791
VIP	1.29187	8.0312	5.92553	1.36e-08	1.4e-07	9.11986
TNC	1.29162	10.5941	7.75728	4.52e-13	1.23e-11	19.1682
RGS5	1.25895	9.89997	9.53004	5.92e-18	4.77e-16	30.1903
MYL9	1.25779	11.5162	9.96784	3.22e-19	3.49e-17	33.0496
FLNC	1.25382	11.6944	8.13952	4.37e-14	1.53e-12	21.4554
HSPB6	1.2505	11.1506	11.1456	1.06e-22	2.77e-20	40.9275
MSRB3	1.24773	11.3727	11.6952	2.36e-24	9.09e-22	44.673
C3orf70	1.23899	9.54745	9.84912	7.12e-19	7.25e-17	32.2699
ISL1	1.23567	8.1365	6.12268	4.87e-09	5.47e-08	10.1179
TENT5B	1.23006	8.56457	8.32556	1.37e-14	5.37e-13	22.5883
EBF3	1.21536	8.75334	7.51393	1.94e-12	4.64e-11	17.7423
TPM1	1.21115	12.9861	10.4178	1.55e-20	2.28e-18	36.0311
SCHIP1	1.20632	8.75867	13.444	1.09e-29	3.6e-26	56.7494
LIMS2	1.20307	10.0025	10.883	6.48e-22	1.44e-19	39.1514
LMOD1	1.20079	9.48741	11.1033	1.42e-22	3.61e-20	40.6405
HOXA13	1.19725	7.57196	9.09553	1.02e-16	6.25e-15	27.3991
HSPB8	1.19179	10.1219	8.1944	3.11e-14	1.12e-12	21.7883
SYNPO2	1.18987	10.6596	9.63688	2.92e-18	2.6e-16	30.8839
POPDC2	1.18849	8.31837	8.74633	9.63e-16	4.81e-14	25.1943
PMP2	1.17973	7.23105	10.7744	1.36e-21	2.81e-19	38.4198
GPM6B	1.17786	9.10615	8.70516	1.25e-15	6.13e-14	24.9367
TES	1.1723	9.5051	9.19667	5.27e-17	3.42e-15	28.0443
PPP2R2B	1.15849	8.936	8.00236	1.02e-13	3.28e-12	20.6283
PLN	1.15793	7.82629	12.1774	8.14e-26	5.02e-23	47.9843
CSPG4	1.15352	8.99833	10.0917	1.4e-19	1.65e-17	33.866
AOC3	1.15159	8.88869	11.1981	7.41e-23	2.15e-20	41.2837
RERGL	1.14617	9.60693	6.05531	6.94e-09	7.53e-08	9.77433
CSRP1	1.14486	13.5405	11.0251	2.44e-22	5.88e-20	40.1112
TMEM47	1.14302	11.0136	11.52	7.97e-24	2.62e-21	43.4754
ASPN	1.13912	10.4017	7.51836	1.89e-12	4.53e-11	17.768
CRYAB	1.1379	11.9334	9.90765	4.82e-19	5.12e-17	32.6539
DUSP5	1.13727	10.7153	5.87187	1.8e-08	1.79e-07	8.8521
C11orf96	1.13173	12.9055	6.93699	5.58e-11	9.44e-10	14.4651
LINC00578	1.11782	7.74132	10.2104	6.31e-20	7.98e-18	34.6517
PDZRN4	1.11658	7.81816	7.2796	7.74e-12	1.6e-10	16.3931
SIK1B	1.10787	9.70956	5.71769	3.94e-08	3.61e-07	8.09237
NR4A2	1.10523	9.58292	4.808	3.01e-06	1.82e-05	3.917
FILIP1L	1.10397	11.258	8.04146	8e-14	2.67e-12	20.8633
RSPO3	1.1012	9.65581	6.15334	4.14e-09	4.73e-08	10.2752
PLAC9	1.10046	10.4833	6.64641	2.86e-10	4.15e-09	12.8743
MYOC	1.09847	7.66702	9.55803	4.92e-18	4.12e-16	30.3717
MAMDC2	1.09014	10.7081	8.64751	1.81e-15	8.53e-14	24.577
FOS	1.08901	12.2738	4.20297	3.99e-05	0.000187706	1.45711
CDH13	1.08315	8.96394	8.59775	2.48e-15	1.11e-13	24.2674
PHLDB2	1.08064	8.69014	10.5431	6.61e-21	1.08e-18	36.8679
SPEG	1.08034	9.83846	8.64405	1.85e-15	8.7e-14	24.5555
MYH3	1.07102	8.23718	7.53595	1.71e-12	4.11e-11	17.8703
KCNN3	1.0693	8.22947	9.34459	2e-17	1.47e-15	28.9929
LPP	1.06835	13.4397	13.006	2.41e-28	3.17e-25	53.7108
MT1M	1.06587	9.77214	5.45588	1.45e-07	1.18e-06	6.83561
PDLIM3	1.05918	10.9962	6.27243	2.2e-09	2.65e-08	10.8908
TACR2	1.05603	7.43255	6.92003	6.15e-11	1.03e-09	14.3711
TSPAN2	1.0486	7.63879	12.2449	5.07e-26	3.34e-23	48.449
SLITRK3	1.04567	7.54956	8.5187	4.08e-15	1.75e-13	23.7772
APOD	1.04555	12.413	6.77288	1.41e-10	2.17e-09	13.5615
PNCK	1.04409	8.98868	4.78644	3.32e-06	1.99e-05	3.82477
KLF9	1.0438	12.3781	9.90072	5.05e-19	5.3e-17	32.6084
ADAMTS1	1.0369	11.3577	7.14248	1.72e-11	3.29e-10	15.6149
MAP3K20	1.02637	11.8529	12.2841	3.85e-26	2.72e-23	48.7192
SPOCK1	1.01737	10.5214	6.79503	1.25e-10	1.95e-09	13.6827
NR4A1	1.01567	8.10654	5.38785	2.02e-07	1.59e-06	6.5161
SOD3	1.01201	8.81004	9.05875	1.29e-16	7.84e-15	27.1652
MTURN	1.01109	10.8238	11.4529	1.27e-23	4.11e-21	43.0173
FAM107A	1.00839	10.3615	7.22349	1.07e-11	2.15e-10	16.0736
SLC22A3	1.00757	7.66402	10.1669	8.46e-20	1.04e-17	34.3633
SHISAL1	1.0061	10.0073	7.4608	2.66e-12	6.15e-11	17.4343
ADH1A	1.00433	10.7524	4.49326	1.19e-05	6.29e-05	2.60384
CAP2	1.0008	10.2568	9.49301	7.56e-18	5.95e-16	29.9505
NPL	-1.00726	8.42772	-7.57248	1.37e-12	3.37e-11	18.0831
CPZ	-1.00859	9.12299	-8.48678	5e-15	2.12e-13	23.5799
ANKRD33	-1.01356	9.69759	-9.02917	1.56e-16	9.32e-15	26.9773
C3	-1.01362	11.0237	-5.44951	1.49e-07	1.21e-06	6.80554
MSLN	-1.02021	9.76292	-4.34574	2.22e-05	0.000110218	2.01323
C1QC	-1.03046	11.1329	-7.80216	3.45e-13	9.71e-12	19.4338
CYP11A1	-1.03117	8.45564	-6.71716	1.93e-10	2.89e-09	13.2577
PYCR1	-1.03385	8.44367	-9.40337	1.36e-17	1.02e-15	29.3715
CDC20	-1.03788	8.65275	-9.55382	5.06e-18	4.21e-16	30.3444
GSTO2	-1.04186	8.80658	-9.03283	1.53e-16	9.13e-15	27.0006
C4orf48	-1.06227	11.4637	-12.2484	4.95e-26	3.34e-23	48.4734
C2	-1.068	8.88311	-8.63793	1.92e-15	8.98e-14	24.5173
C1QB	-1.07673	11.3778	-7.76569	4.3e-13	1.18e-11	19.2179
SIGLEC11	-1.07971	7.33394	-7.34495	5.28e-12	1.14e-10	16.7669
COLEC11	-1.0855	9.17312	-6.10073	5.47e-09	6.07e-08	10.0057
LYZ	-1.09236	10.2576	-5.64696	5.62e-08	4.99e-07	7.74865
SPINT2	-1.09238	11.0776	-8.12288	4.84e-14	1.68e-12	21.3547
SLPI	-1.1061	9.90959	-5.61589	6.57e-08	5.74e-07	7.59861
MAPK13	-1.11134	8.87527	-10.6146	4.06e-21	7.23e-19	37.3465
DLK1	-1.13841	7.5181	-4.79056	3.26e-06	1.95e-05	3.84238
KLK11	-1.1426	8.7135	-5.41029	1.81e-07	1.44e-06	6.62115
APOA1	-1.14867	8.01791	-5.6564	5.36e-08	4.78e-07	7.79433
SPRR2F	-1.15356	7.58552	-7.22775	1.05e-11	2.1e-10	16.0979
MMP11	-1.1633	10.9778	-4.76591	3.64e-06	2.16e-05	3.7373
CALB2	-1.16562	9.30739	-5.09485	8.13e-07	5.61e-06	5.17448
MARCKSL1	-1.21666	11.2687	-11.5684	5.7e-24	1.94e-21	43.8057
WNT4	-1.22462	8.51311	-8.53798	3.62e-15	1.57e-13	23.8966
FOXL2	-1.22717	8.43037	-7.23178	1.02e-11	2.05e-10	16.1207
HP	-1.24345	8.28744	-5.14086	6.55e-07	4.62e-06	5.38138
HMOX1	-1.24423	9.54457	-7.09978	2.2e-11	4.1e-10	15.3744
HOXC6	-1.25272	9.58769	-5.72408	3.82e-08	3.51e-07	8.12355
NSG1	-1.2767	9.39713	-8.54813	3.39e-15	1.48e-13	23.9595
KRT19	-1.28394	10.9681	-7.41044	3.59e-12	8.02e-11	17.1435
AMHR2	-1.29073	7.54431	-7.39807	3.86e-12	8.56e-11	17.0722
PNOC	-1.318	7.66318	-6.89747	6.99e-11	1.16e-09	14.2463
IFI30	-1.32336	10.7434	-8.3267	1.36e-14	5.36e-13	22.5953
SERPINA5	-1.34129	9.72635	-6.20053	3.22e-09	3.77e-08	10.5182
APOE	-1.57325	12.059	-10.943	4.29e-22	9.86e-20	39.5563
APOC1	-1.83563	9.50817	-9.86985	6.2e-19	6.41e-17	32.4058
