# Supplementary material for: Distinct subtypes of endometriosis identified based on stromal-immune microenvironment and gene expression: implications for hormone therapy
Source: Front Immunol. 2023 Jun 22;14:1133672. doi: 10.3389/fimmu.2023.1133672 (PMC10324653; doi:10.3389/fimmu.2023.1133672)
Supplement: Supplementary file 4 [file Table_4.xlsx]

## Sheet: Supplementary Table 4 Differen
Supplementary Table 4 Differentially expressed genes between ectopic lesions and eutopic endometrium.
Gene_symbol	logFC	t	P.Value	adj.P.Val	B
SFRP2	4.11124	18.3331	5.8e-51	6.03e-48	105.251
C7	3.61083	21.0127	5.23e-61	1.29e-57	128.182
PDLIM3	3.59513	25.1909	3.69e-76	7.29e-72	162.725
ACTG2	3.46885	17.1576	1.61e-46	8.39e-44	95.1007
PTGIS	3.41598	23.2352	3.66e-69	3.61e-65	146.783
MYH11	3.33312	16.9528	9.61e-46	3.87e-43	93.331
FOSB	3.29025	11.3386	4.65e-25	1.3e-23	46.1125
DES	3.25211	13.8955	2.87e-34	2.43e-32	67.1243
FOS	3.08903	14.0382	8.52e-35	7.82e-33	68.3298
CNN1	3.03832	15.7433	3.56e-41	7.32e-39	82.897
INMT	2.92646	21.5196	6.94e-63	3.42e-59	132.465
FABP4	2.80921	13.4608	1.15e-32	7.99e-31	63.4673
PLIN4	2.7111	14.359	5.48e-36	5.64e-34	71.05
TCEAL2	2.70583	17.8891	2.76e-49	2.27e-46	101.419
DPYSL3	2.6184	22.6563	4.65e-67	3.06e-63	141.985
CPXM2	2.60909	20.3827	1.16e-58	2.28e-55	122.831
PCP4	2.60777	10.5641	2.11e-22	4.41e-21	40.0606
ADH1A	2.60604	14.333	6.85e-36	6.86e-34	70.8291
SORBS1	2.60277	14.4201	3.24e-36	3.52e-34	71.57
SYNM	2.58537	12.7954	3.07e-30	1.58e-28	57.9271
ACKR1	2.55971	15.8994	9.18e-42	2.06e-39	84.2407
CCN1	2.53386	14.0617	6.97e-35	6.52e-33	68.5292
GPC3	2.50025	16.9218	1.26e-45	4.69e-43	93.0632
PGM5	2.46808	16.2451	4.55e-43	1.23e-40	87.2205
MSRB3	2.41132	21.4153	1.69e-62	5.55e-59	131.586
DPT	2.39564	12.8229	2.44e-30	1.28e-28	58.1541
NEXN	2.36589	19.9467	4.93e-57	7.48e-54	119.112
AQP1	2.36463	20.1659	7.46e-58	1.34e-54	120.983
PLA2G2A	2.29639	12.8774	1.55e-30	8.32e-29	58.605
NIBAN1	2.27854	18.1704	2.39e-50	2.36e-47	103.848
ECRG4	2.27306	16.013	3.42e-42	8.24e-40	85.2199
EGR1	2.24183	13.4469	1.29e-32	8.94e-31	63.3503
KCNMB1	2.23609	11.861	6.84e-27	2.33e-25	50.2912
PODN	2.22643	19.7208	3.46e-56	4.88e-53	117.179
APOLD1	2.21279	13.8379	4.69e-34	3.89e-32	66.6381
KLF2	2.2093	21.4182	1.64e-62	5.55e-59	131.611
SCRG1	2.19695	15.918	7.81e-42	1.77e-39	84.4008
MMP23A	2.18897	20.109	1.22e-57	2e-54	120.498
CPE	2.17983	16.9438	1.04e-45	4.11e-43	93.2534
CLDN11	2.17176	16.3505	1.82e-43	5.28e-41	88.1303
CTSG	2.16792	16.5831	2.4e-44	8.19e-42	90.1378
FRZB	2.16645	21.3278	3.55e-62	1e-58	130.847
CCL14	2.1653	14.6205	5.81e-37	7.17e-35	73.2756
THBS1	2.15635	12.6233	1.29e-29	6.02e-28	56.5063
PI16	2.13942	10.8125	3.02e-23	6.99e-22	41.9812
CCN5	2.12871	13.5594	4.99e-33	3.69e-31	64.2941
MGP	2.12597	19.2694	1.72e-54	2.26e-51	113.309
RERG	2.09731	15.9597	5.44e-42	1.26e-39	84.76
MFAP5	2.09223	11.1694	1.8e-24	4.68e-23	44.7755
FHL1	2.09171	14.8585	7.49e-38	1.06e-35	75.307
CFH	2.0855	18.0831	5.11e-50	4.8e-47	103.094
FILIP1L	2.07538	15.5824	1.44e-40	2.81e-38	81.5129
TPSAB1	2.06478	14.5849	7.89e-37	9.38e-35	72.9725
ZFP36	2.04716	13.8139	5.75e-34	4.73e-32	66.4355
SCG2	2.02721	14.3228	7.47e-36	7.45e-34	70.743
MYL9	2.01239	16.0706	2.08e-42	5.19e-40	85.7159
BGN	1.99439	12.8735	1.6e-30	8.57e-29	58.5731
CCL2	1.98873	12.5969	1.6e-29	7.28e-28	56.2894
DUSP1	1.98603	12.5675	2.05e-29	9.06e-28	56.0479
C11orf96	1.98513	11.787	1.25e-26	4.18e-25	49.6956
LINC02381	1.97167	19.0117	1.6e-53	1.98e-50	111.095
CCDC3	1.96599	16.23	5.19e-43	1.38e-40	87.0907
CCL19	1.96146	10.6089	1.49e-22	3.16e-21	40.4051
RGS2	1.95785	12.1764	5.18e-28	2e-26	52.8471
COMP	1.95366	7.9465	3.86e-14	3.2e-13	21.2893
MYOM1	1.95123	15.3065	1.57e-39	2.76e-37	79.1433
CAVIN2	1.94721	17.3321	3.53e-47	2.11e-44	96.608
TNFAIP8L3	1.93753	17.2889	5.15e-47	2.99e-44	96.2344
SERPINE1	1.9316	9.94001	2.53e-20	4.21e-19	35.3273
CALD1	1.89757	12.1562	6.11e-28	2.35e-26	52.6825
RGS5	1.89107	16.3547	1.75e-43	5.17e-41	88.1665
EBF3	1.88461	14.4186	3.29e-36	3.54e-34	71.5566
RERGL	1.88235	12.4715	4.54e-29	1.94e-27	55.2592
IL6	1.87196	9.04812	1.84e-17	2.2e-16	28.8238
ADH1B	1.85267	13.5223	6.83e-33	4.92e-31	63.983
RGS1	1.85174	10.1915	3.74e-21	6.8e-20	37.2177
CASQ2	1.83842	11.9838	2.51e-27	8.98e-26	51.2838
FLNC	1.8319	12.9378	9.35e-31	5.2e-29	59.1062
HSD17B6	1.82616	12.592	1.67e-29	7.53e-28	56.249
SLIT2	1.82224	16.2721	3.6e-43	1.01e-40	87.454
PDK4	1.82195	11.7598	1.56e-26	5.17e-25	49.4767
GAS1	1.81696	10.9406	1.1e-23	2.67e-22	42.9799
AEBP1	1.79309	17.1431	1.83e-46	9.28e-44	94.9749
LIMS2	1.76575	16.4446	8.03e-44	2.56e-41	88.9421
GPIHBP1	1.76072	14.9205	4.39e-38	6.47e-36	75.8371
FOXC1	1.75773	15.7796	2.6e-41	5.51e-39	83.2099
SELE	1.74752	10.1518	5.06e-21	9.05e-20	36.9178
REEP1	1.73638	13.081	2.82e-31	1.66e-29	60.2957
HDC	1.73191	16.9585	9.15e-46	3.76e-43	93.3798
MN1	1.73049	18.3829	3.76e-51	4.37e-48	105.68
MFAP4	1.71018	13.6002	3.53e-33	2.64e-31	64.6372
COL16A1	1.70729	13.7961	6.69e-34	5.42e-32	66.2854
ASPN	1.70717	11.7298	1.99e-26	6.51e-25	49.2356
PCOLCE2	1.69968	10.0966	7.71e-21	1.35e-19	36.5016
GEM	1.6982	11.6596	3.51e-26	1.12e-24	48.6724
RSPO3	1.6923	11.3315	4.92e-25	1.37e-23	46.0563
ACACB	1.68387	14.8048	1.19e-37	1.65e-35	74.8486
HSPB8	1.67608	12.9798	6.58e-31	3.76e-29	59.4545
PLSCR4	1.66551	18.3732	4.09e-51	4.49e-48	105.596
AOX1	1.66487	11.1552	2.01e-24	5.23e-23	44.6632
EGR2	1.65986	10.8434	2.37e-23	5.53e-22	42.2217
ITGA11	1.64488	14.7408	2.06e-37	2.74e-35	74.3018
AOC3	1.64487	16.9979	6.49e-46	2.85e-43	93.7206
SLCO2A1	1.64195	13.5445	5.66e-33	4.14e-31	64.1695
MXRA5	1.63931	12.1649	5.69e-28	2.19e-26	52.7541
THBS2	1.63577	11.8612	6.82e-27	2.33e-25	50.2934
GREM1	1.6293	9.2228	5.19e-18	6.63e-17	30.0712
NFIX	1.61594	16.2161	5.86e-43	1.54e-40	86.9709
GSTM3	1.60526	16.9867	7.15e-46	3.07e-43	93.6241
BHLHE22	1.59976	17.7874	6.7e-49	5.29e-46	100.541
LMCD1	1.59612	14.3332	6.84e-36	6.86e-34	70.8307
C3orf70	1.592	14.3457	6.14e-36	6.28e-34	70.9372
THBS4	1.58412	10.2898	1.76e-21	3.32e-20	37.963
PLVAP	1.58288	12.5799	1.85e-29	8.24e-28	56.1492
TENT5B	1.57425	12.656	9.82e-30	4.7e-28	56.7758
MKX	1.57323	13.5538	5.23e-33	3.85e-31	64.2469
PDGFRL	1.57204	14.3383	6.55e-36	6.63e-34	70.874
GADD45B	1.56626	11.2582	8.85e-25	2.39e-23	45.4764
STEAP2	1.56591	17.1322	2.01e-46	9.94e-44	94.8812
C3	1.55266	9.74101	1.13e-19	1.73e-18	33.8482
CPA3	1.54359	13.1449	1.65e-31	1e-29	60.8273
NNMT	1.54263	9.49115	7.25e-19	1.01e-17	32.0132
DUSP5	1.53472	9.17115	7.55e-18	9.4e-17	29.701
SULF1	1.52379	12.1467	6.61e-28	2.49e-26	52.6058
PRPH	1.51458	10.8197	2.86e-23	6.61e-22	42.0377
ITPR1	1.51169	15.4575	4.24e-40	7.9e-38	80.4395
HSPB6	1.5049	11.6569	3.59e-26	1.14e-24	48.6503
ROBO3	1.49725	16.9659	8.58e-46	3.6e-43	93.4444
CYBRD1	1.49219	15.8606	1.29e-41	2.82e-39	83.9072
SGCA	1.49071	12.1909	4.59e-28	1.78e-26	52.9657
FXYD6	1.48912	13.5352	6.12e-33	4.43e-31	64.0915
SYTL2	1.48482	17.0958	2.77e-46	1.33e-43	94.5664
SORCS2	1.47982	16.3596	1.68e-43	5.03e-41	88.2083
SPEG	1.47978	13.2749	5.52e-32	3.57e-30	61.912
COL8A2	1.47889	20.5636	2.44e-59	5.36e-56	124.371
TGFB3	1.47814	13.2904	4.84e-32	3.17e-30	62.0412
CLDN5	1.47738	14.4296	2.99e-36	3.28e-34	71.6501
ITM2A	1.47667	12.8361	2.19e-30	1.15e-28	58.2632
COL14A1	1.47275	17.0646	3.63e-46	1.67e-43	94.2967
LHFPL6	1.4722	15.5159	2.55e-40	4.85e-38	80.9418
LY96	1.46756	15.2428	2.72e-39	4.59e-37	78.5969
ADD2	1.46494	13.368	2.52e-32	1.68e-30	62.6903
LMOD1	1.45198	12.6552	9.88e-30	4.7e-28	56.7695
FZD4	1.44801	14.616	6.04e-37	7.41e-35	73.2376
ADGRF5	1.44702	17.0453	4.3e-46	1.93e-43	94.1299
CSRP1	1.44502	14.3391	6.5e-36	6.61e-34	70.8814
CCN2	1.44444	15.1171	8.05e-39	1.29e-36	77.5198
ABI3BP	1.44011	10.9058	1.45e-23	3.48e-22	42.7083
SLIT3	1.43836	14.2412	1.5e-35	1.48e-33	70.0498
FZD7	1.43631	14.7976	1.27e-37	1.75e-35	74.7873
NRP2	1.43518	15.1873	4.39e-39	7.16e-37	78.1212
OSR1	1.43307	12.4869	4e-29	1.71e-27	55.3851
PBX3	1.41827	15.755	3.21e-41	6.75e-39	82.9981
FMO2	1.41404	12.7538	4.35e-30	2.19e-28	57.5825
MYOZ3	1.39846	11.4017	2.8e-25	8.03e-24	46.614
CCL21	1.3942	9.58572	3.6e-19	5.23e-18	32.7048
BNC2	1.39332	16.1236	1.31e-42	3.36e-40	86.1726
CCDC80	1.38463	15.8558	1.34e-41	2.91e-39	83.8656
CAV1	1.37717	13.5352	6.12e-33	4.43e-31	64.0909
FGL2	1.37251	14.8845	5.99e-38	8.69e-36	75.5299
TMEM47	1.3723	13.175	1.28e-31	7.97e-30	61.078
MATN2	1.37217	12.8604	1.79e-30	9.51e-29	58.4644
DOCK11	1.37107	15.0422	1.54e-38	2.41e-36	76.8788
AKAP12	1.36556	16.0866	1.81e-42	4.57e-40	85.854
CYGB	1.3623	12.5686	2.03e-29	9e-28	56.0568
PTGER4	1.36067	14.5669	9.21e-37	1.09e-34	72.8191
PECAM1	1.36039	14.5174	1.41e-36	1.62e-34	72.3974
TSC22D3	1.36022	14.6025	6.78e-37	8.21e-35	73.1227
FAM107A	1.34965	9.95954	2.18e-20	3.66e-19	35.4733
MGARP	1.34364	11.2518	9.31e-25	2.5e-23	45.4258
POPDC2	1.3432	11.9662	2.9e-27	1.03e-25	51.1412
AGTR1	1.34026	13.9192	2.35e-34	2.04e-32	67.3244
GAS6	1.34013	15.6579	7.46e-41	1.5e-38	82.1626
HOXC6	1.33395	8.28038	4.04e-15	3.74e-14	23.5089
S1PR1	1.33211	16.5939	2.19e-44	7.72e-42	90.231
IGFBP6	1.33048	8.84771	7.71e-17	8.6e-16	27.4094
SLC2A3	1.32643	9.62144	2.76e-19	4.07e-18	32.9669
SRPX	1.32391	12.8796	1.52e-30	8.21e-29	58.6236
TSPAN7	1.31184	13.2752	5.5e-32	3.57e-30	61.9145
PROS1	1.3108	12.7264	5.46e-30	2.7e-28	57.3568
CH25H	1.31071	11.2956	6.56e-25	1.8e-23	45.7723
RARRES2	1.30504	14.0153	1.04e-34	9.38e-33	68.1363
ZBTB16	1.30272	8.7241	1.85e-16	1.96e-15	26.5463
HSPA6	1.2957	8.77297	1.31e-16	1.41e-15	26.8867
GPR183	1.29247	10.9961	7.11e-24	1.74e-22	43.4141
RARRES1	1.29119	7.98101	3.06e-14	2.57e-13	21.516
JAM2	1.28962	14.6227	5.7e-37	7.08e-35	73.2947
CEBPD	1.28661	10.5399	2.55e-22	5.26e-21	39.8742
CSPG4	1.28456	12.3615	1.13e-28	4.63e-27	54.3582
ADAMTS4	1.28042	6.8896	3.27e-11	2.01e-10	14.6735
GLT8D2	1.27727	13.5016	8.13e-33	5.82e-31	63.8094
ABCA6	1.27479	11.7823	1.3e-26	4.32e-25	49.6576
LAMA4	1.2741	13.1046	2.31e-31	1.38e-29	60.4921
NUAK1	1.27319	14.7622	1.72e-37	2.32e-35	74.4849
NGF	1.27135	15.3554	1.03e-39	1.86e-37	79.5631
TGFBR3	1.27121	12.7396	4.9e-30	2.44e-28	57.4657
CCDC178	1.26947	13.7273	1.2e-33	9.45e-32	65.706
CPVL	1.26899	13.9055	2.64e-34	2.25e-32	67.2088
RN7SK	1.26857	6.08441	3.54e-09	1.74e-08	10.0979
PDGFD	1.26486	11.2656	8.34e-25	2.26e-23	45.535
GALNT18	1.26455	16.469	6.49e-44	2.1e-41	89.1527
DDIT4L	1.26426	13.2027	1.01e-31	6.33e-30	61.3092
HOXC8	1.26402	9.88343	3.88e-20	6.27e-19	34.9052
SSC5D	1.25981	14.0257	9.47e-35	8.66e-33	68.2244
SIK1B	1.25921	7.8872	5.72e-14	4.64e-13	20.9013
SMTN	1.25839	9.19236	6.47e-18	8.15e-17	29.8528
SPRY1	1.25678	11.6989	2.55e-26	8.27e-25	48.9876
ISL1	1.24991	8.03686	2.11e-14	1.8e-13	21.8842
APCDD1L	1.24983	12.9399	9.19e-31	5.13e-29	59.1234
CRYAB	1.24915	8.44497	1.3e-15	1.26e-14	24.6243
FSTL3	1.24742	12.8217	2.47e-30	1.29e-28	58.1444
PRELP	1.24637	17.9892	1.16e-49	1.04e-46	102.284
GPNMB	1.24338	10.9361	1.14e-23	2.76e-22	42.9443
RNASE4	1.23607	10.8931	1.6e-23	3.8e-22	42.6088
DACT3	1.23511	12.5117	3.25e-29	1.42e-27	55.5893
TPM2	1.23345	16.1479	1.06e-42	2.75e-40	86.382
ZFHX4	1.22676	17.4522	1.24e-47	8.17e-45	97.6456
NR4A2	1.22484	6.71444	9.38e-11	5.46e-10	13.642
COL10A1	1.22301	9.346	2.11e-18	2.81e-17	30.959
KCNN3	1.22189	12.3211	1.57e-28	6.34e-27	54.0275
FMO1	1.22159	10.4121	6.85e-22	1.36e-20	38.8953
CXCL2	1.22076	7.54045	5.54e-13	4.07e-12	18.6711
RBPMS2	1.21746	9.50581	6.51e-19	9.15e-18	32.1202
FBXO32	1.2171	9.55054	4.67e-19	6.72e-18	32.4471
FMOD	1.217	12.9344	9.63e-31	5.34e-29	59.0777
IL7R	1.21561	10.8105	3.07e-23	7.09e-22	41.9656
NKX3-2	1.21549	9.52243	5.76e-19	8.16e-18	32.2416
LAMP5	1.21399	7.37258	1.62e-12	1.14e-11	17.6158
CD93	1.20911	15.3345	1.23e-39	2.21e-37	79.3839
SGCE	1.20824	13.9085	2.57e-34	2.21e-32	67.234
GFPT2	1.20778	11.1512	2.08e-24	5.38e-23	44.6315
PPP1R3C	1.2063	10.6676	9.41e-23	2.05e-21	40.8588
GLS	1.20611	15.8444	1.48e-41	3.18e-39	83.7673
NKD2	1.20505	8.62526	3.71e-16	3.82e-15	25.8614
EPAS1	1.20041	12.0441	1.53e-27	5.65e-26	51.7722
GALNT15	1.19517	8.70571	2.11e-16	2.22e-15	26.4185
SNAP25	1.19512	12.7783	3.55e-30	1.8e-28	57.7855
PLAC9	1.1939	8.29503	3.65e-15	3.39e-14	23.6077
ACTA2	1.19292	14.9607	3.1e-38	4.64e-36	76.1812
MEF2C	1.19172	17.3572	2.84e-47	1.75e-44	96.8247
CBX7	1.18409	13.965	1.59e-34	1.41e-32	67.7115
VIP	1.18024	7.19443	4.99e-12	3.32e-11	16.5141
CXCL12	1.18005	11.2969	6.5e-25	1.79e-23	45.7822
JAML	1.17836	11.9737	2.73e-27	9.71e-26	51.2021
ACTC1	1.17503	7.6551	2.63e-13	2e-12	19.401
PDZRN4	1.17215	9.78768	7.97e-20	1.25e-18	34.1937
ITGA5	1.17009	10.2805	1.89e-21	3.55e-20	37.8927
HOXC4	1.16837	10.5989	1.61e-22	3.41e-21	40.3282
HEG1	1.16828	15.9646	5.21e-42	1.23e-39	84.8025
MRGPRF	1.16452	11.6703	3.22e-26	1.03e-24	48.7575
CLDN1	1.16358	6.56052	2.33e-10	1.31e-09	12.7519
NCS1	1.16196	10.6708	9.18e-23	2e-21	40.8832
S100A8	1.16117	5.85343	1.26e-08	5.77e-08	8.86656
SPARCL1	1.1598	13.2111	9.44e-32	5.92e-30	61.3792
COL12A1	1.15945	10.0933	7.91e-21	1.39e-19	36.4767
COBLL1	1.15766	14.3704	4.97e-36	5.17e-34	71.147
LYVE1	1.15677	9.8843	3.85e-20	6.23e-19	34.9117
SLC19A3	1.15664	8.98268	2.94e-17	3.44e-16	28.3599
SVIL	1.15658	12.9508	8.39e-31	4.72e-29	59.2134
NDUFA4L2	1.15506	14.1784	2.57e-35	2.5e-33	69.5172
MAMDC2	1.15255	8.27601	4.16e-15	3.85e-14	23.4795
RNASE1	1.15129	11.8378	8.26e-27	2.79e-25	50.1043
STEAP1	1.14819	11.917	4.33e-27	1.5e-25	50.7439
PDE2A	1.148	15.0569	1.35e-38	2.14e-36	77.0045
CFD	1.14709	5.58244	5.29e-08	2.25e-07	7.47042
SOCS3	1.14398	7.93946	4.04e-14	3.35e-13	21.2432
ATP1A2	1.14353	6.94811	2.29e-11	1.43e-10	15.0223
BCHE	1.1384	10.2105	3.23e-21	5.93e-20	37.3615
HLA-DPA1	1.13776	10.8985	1.54e-23	3.66e-22	42.6509
IRAK3	1.13359	13.9356	2.04e-34	1.78e-32	67.4624
HSD11B1	1.12891	7.58755	4.09e-13	3.03e-12	18.97
SELP	1.12815	13.5803	4.18e-33	3.1e-31	64.4701
OLFML1	1.1278	13.1521	1.55e-31	9.47e-30	60.8878
TSPAN18	1.12708	13.7231	1.24e-33	9.75e-32	65.6705
FLNA	1.12691	10.6241	1.32e-22	2.83e-21	40.5226
HP	1.12649	6.14746	2.49e-09	1.24e-08	10.4405
ADAMTSL2	1.12585	12.361	1.13e-28	4.64e-27	54.3533
CHRDL2	1.12581	8.99527	2.69e-17	3.15e-16	28.449
DEPP1	1.12558	5.76518	2.02e-08	9.03e-08	8.40605
HBEGF	1.12529	10.3933	7.92e-22	1.55e-20	38.7516
CAV2	1.12485	13.1567	1.49e-31	9.18e-30	60.9254
MUSTN1	1.12387	11.9434	3.49e-27	1.22e-25	50.9568
FOXF1	1.12239	8.14414	1.02e-14	9.04e-14	22.5962
EBF2	1.1223	10.0246	1.33e-20	2.27e-19	35.9609
PRG4	1.12031	5.91188	9.15e-09	4.27e-08	9.17461
PHLDB2	1.11407	10.5209	2.95e-22	6.06e-21	39.7288
GSN	1.10994	11.8395	8.14e-27	2.77e-25	50.1185
NTRK2	1.1076	11.2801	7.43e-25	2.03e-23	45.6496
C1orf162	1.1036	12.7007	6.77e-30	3.3e-28	57.1445
LPP	1.10123	12.7219	5.67e-30	2.79e-28	57.3195
SFRP1	1.10027	6.2071	1.78e-09	9.01e-09	10.7671
SCHIP1	1.09602	11.9722	2.76e-27	9.82e-26	51.1899
CAVIN1	1.09262	17.564	4.69e-48	3.19e-45	98.6113
A2M	1.09248	10.2632	2.16e-21	4.02e-20	37.7614
ANGPTL4	1.09191	6.81109	5.25e-11	3.14e-10	14.2088
MIR99AHG	1.09155	13.2888	4.91e-32	3.2e-30	62.0277
CFB	1.09129	7.72776	1.64e-13	1.27e-12	19.8675
ADAMTS1	1.09115	7.46633	8.92e-13	6.43e-12	18.2031
HLA-DQA1	1.09082	8.10722	1.31e-14	1.15e-13	22.3505
SYNC	1.09058	13.2264	8.3e-32	5.24e-30	61.507
LTBP2	1.09005	9.27283	3.6e-18	4.69e-17	30.4309
TGFBR2	1.08985	13.7785	7.78e-34	6.27e-32	66.1369
TNFAIP3	1.08812	9.02491	2.17e-17	2.58e-16	28.659
LTC4S	1.08709	13.01	5.11e-31	2.96e-29	59.7054
MS4A7	1.08629	9.72843	1.24e-19	1.89e-18	33.7552
SHANK3	1.08505	12.341	1.34e-28	5.45e-27	54.1901
FAM180A	1.08274	14.0922	5.37e-35	5.05e-33	68.7873
CTSF	1.08209	14.4348	2.86e-36	3.16e-34	71.6951
SELENOM	1.07368	12.3812	9.58e-29	3.96e-27	54.5193
SLMAP	1.07105	9.88689	3.78e-20	6.13e-19	34.931
SEMA3C	1.06943	10.5908	1.71e-22	3.62e-21	40.2659
ABCA8	1.06923	9.58529	3.61e-19	5.24e-18	32.7016
EMCN	1.06844	13.2536	6.6e-32	4.2e-30	61.7341
GFOD1	1.06731	11.4132	2.56e-25	7.39e-24	46.7053
GIMAP1-GIMAP5	1.06548	10.8419	2.4e-23	5.59e-22	42.2104
IGFBP5	1.06475	9.88602	3.8e-20	6.16e-19	34.9245
GPAT3	1.06106	12.5168	3.12e-29	1.37e-27	55.6306
MPDZ	1.05484	15.3898	7.62e-40	1.41e-37	79.8584
TCF21	1.05299	11.8019	1.11e-26	3.71e-25	49.8153
C1QTNF5	1.05191	11.6455	3.93e-26	1.24e-24	48.5589
OLFML2A	1.04983	10.696	7.54e-23	1.66e-21	41.0781
LRP1	1.04956	14.6029	6.76e-37	8.21e-35	73.1257
TENT5A	1.0476	13.1554	1.51e-31	9.25e-30	60.9146
SSPN	1.04754	10.2639	2.15e-21	4.01e-20	37.7663
PDE7B	1.04645	11.5102	1.17e-25	3.54e-24	47.4773
FHL2	1.04577	9.56815	4.1e-19	5.92e-18	32.576
RAB9B	1.04534	12.2082	3.99e-28	1.56e-26	53.1062
OPTN	1.045	14.4608	2.29e-36	2.55e-34	71.9162
SH3D19	1.04316	12.1492	6.47e-28	2.46e-26	52.6263
CDH5	1.03706	13.6468	2.38e-33	1.82e-31	65.0286
STOM	1.03483	13.9485	1.83e-34	1.61e-32	67.5718
ACOX2	1.03173	13.0848	2.73e-31	1.62e-29	60.327
GIMAP8	1.03133	11.3008	6.3e-25	1.74e-23	45.8132
FNDC1	1.02773	6.46184	4.15e-10	2.27e-09	12.1893
TRIL	1.02747	12.4046	7.9e-29	3.3e-27	54.7102
FIBIN	1.02236	14.2316	1.63e-35	1.6e-33	69.9688
PTGFR	1.0218	12.5945	1.64e-29	7.4e-28	56.2697
MT2A	1.02135	8.38491	1.97e-15	1.88e-14	24.2157
ANO6	1.01803	15.71	4.75e-41	9.67e-39	82.6104
GHR	1.01785	10.6782	8.66e-23	1.9e-21	40.9403
CMAHP	1.01705	12.7186	5.83e-30	2.86e-28	57.2927
SLCO2B1	1.01646	10.6442	1.13e-22	2.44e-21	40.6776
RGS11	1.016	9.59374	3.39e-19	4.94e-18	32.7636
PRRT2	1.01259	9.49712	6.94e-19	9.73e-18	32.0567
NCAPD3	1.01078	14.6832	3.39e-37	4.32e-35	73.8109
TNFSF12	1.01008	17.1591	1.59e-46	8.39e-44	95.1134
HAND1	1.00997	5.36877	1.58e-07	6.36e-07	6.40756
TACC1	1.00955	15.2414	2.75e-39	4.6e-37	78.5852
HLA-DRB3	1.00867	8.43886	1.36e-15	1.32e-14	24.5826
HERC5	1.00697	12.6034	1.52e-29	6.94e-28	56.3425
CSRNP1	1.00594	6.74721	7.71e-11	4.53e-10	13.8335
FCN1	1.00584	7.38892	1.46e-12	1.03e-11	17.7179
ENO2	1.00471	11.4468	1.95e-25	5.74e-24	46.9722
TRPV2	1.00353	13.8114	5.88e-34	4.81e-32	66.4149
PLEKHA4	1.00341	12.3803	9.65e-29	3.99e-27	54.5116
SERPINE2	1.003	7.25476	3.42e-12	2.31e-11	16.8851
EMP1	1.00241	8.44942	1.26e-15	1.23e-14	24.6546
CYP4F12	1.00038	9.89685	3.51e-20	5.73e-19	35.0052
TSPAN13	-1.00139	-9.69463	1.6e-19	2.41e-18	33.5056
PLA2G7	-1.00216	-6.84886	4.18e-11	2.53e-10	14.4318
CCDC146	-1.00262	-8.12931	1.13e-14	9.94e-14	22.4974
H2BC5	-1.00611	-11.9699	2.81e-27	9.97e-26	51.1709
NUP62CL	-1.00975	-14.4623	2.26e-36	2.54e-34	71.9288
TMEM30B	-1.01065	-9.96551	2.09e-20	3.5e-19	35.5179
F2RL1	-1.0147	-8.70617	2.1e-16	2.22e-15	26.4218
STXBP2	-1.01538	-10.8293	2.65e-23	6.15e-22	42.1118
SOX17	-1.0168	-7.67554	2.31e-13	1.76e-12	19.5319
FGL1	-1.01911	-11.9889	2.41e-27	8.67e-26	51.3251
WNT2	-1.0224	-10.3652	9.84e-22	1.9e-20	38.5368
MSX2	-1.02279	-11.011	6.32e-24	1.56e-22	43.5305
NCAPG	-1.0249	-10.5702	2.01e-22	4.21e-21	40.1074
CTSV	-1.02691	-9.63568	2.48e-19	3.67e-18	33.0716
TMEM37	-1.02836	-8.16951	8.6e-15	7.71e-14	22.7654
NWD1	-1.03286	-10.5797	1.87e-22	3.94e-21	40.1805
ECM1	-1.03384	-8.85408	7.37e-17	8.24e-16	27.4541
TMSB15A	-1.0368	-8.81752	9.55e-17	1.05e-15	27.1979
BSPRY	-1.0373	-16.4165	1.02e-43	3.11e-41	88.6998
HMGB3	-1.03741	-14.3624	5.32e-36	5.5e-34	71.0793
MARCKSL1	-1.04044	-9.74486	1.1e-19	1.69e-18	33.8767
PEMT	-1.04069	-12.7215	5.69e-30	2.8e-28	57.3164
DCDC2	-1.04374	-13.3248	3.62e-32	2.39e-30	62.3291
MARVELD2	-1.04638	-15.2825	1.93e-39	3.37e-37	78.9375
PLEKHH1	-1.04878	-13.4976	8.42e-33	6e-31	63.7754
RNASET2	-1.04894	-14.6411	4.87e-37	6.12e-35	73.4515
OCIAD2	-1.04995	-12.8716	1.63e-30	8.68e-29	58.5572
STX18	-1.05224	-13.9676	1.55e-34	1.38e-32	67.7335
EMX2	-1.05877	-10.157	4.86e-21	8.73e-20	36.9574
HABP2	-1.06062	-7.35624	1.8e-12	1.25e-11	17.514
SLC1A1	-1.06159	-8.57218	5.37e-16	5.44e-15	25.4955
POU5F1B	-1.06442	-9.51378	6.14e-19	8.67e-18	32.1784
DLGAP5	-1.06664	-10.4971	3.55e-22	7.25e-21	39.5461
SYNE4	-1.07064	-17.7187	1.22e-48	8.91e-46	99.9476
ASPM	-1.07232	-10.3756	9.08e-22	1.77e-20	38.6161
TRH	-1.07254	-8.33059	2.86e-15	2.68e-14	23.8477
KRT8	-1.07299	-6.5565	2.39e-10	1.34e-09	12.7288
CEP55	-1.07645	-10.6074	1.5e-22	3.19e-21	40.3942
GRHL2	-1.08151	-14.3949	4.03e-36	4.27e-34	71.3551
LCN2	-1.08432	-5.47763	9.1e-08	3.76e-07	6.94483
PTCH1	-1.08446	-9.68762	1.69e-19	2.53e-18	33.454
ARHGEF16	-1.08958	-12.5127	3.23e-29	1.41e-27	55.597
PAQR4	-1.09192	-11.0353	5.21e-24	1.3e-22	43.7209
LIMS1	-1.09457	-12.989	6.09e-31	3.49e-29	59.531
TK1	-1.09637	-9.71186	1.41e-19	2.13e-18	33.6328
KRT8P47	-1.10111	-6.96971	2.01e-11	1.26e-10	15.1517
EDN3	-1.10618	-10.0304	1.28e-20	2.19e-19	36.0042
HMGCR	-1.10709	-11.7409	1.81e-26	6e-25	49.3246
SLC25A10	-1.10784	-13.2481	6.91e-32	4.37e-30	61.6882
CKS2	-1.10906	-11.4749	1.56e-25	4.62e-24	47.1964
ANAPC4	-1.11218	-11.2751	7.73e-25	2.11e-23	45.6099
GJB1	-1.1139	-14.5856	7.84e-37	9.38e-35	72.9782
RSPH1	-1.1146	-8.86975	6.59e-17	7.4e-16	27.5641
GPR160	-1.11638	-14.4999	1.64e-36	1.86e-34	72.2483
TEKT1	-1.1166	-8.09892	1.39e-14	1.21e-13	22.2954
UCP2	-1.1186	-10.0758	9.04e-21	1.58e-19	36.3452
PTPN3	-1.12511	-16.5632	2.86e-44	9.41e-42	89.9656
CGN	-1.13334	-8.19555	7.21e-15	6.51e-14	22.9395
CDCA5	-1.13567	-10.5769	1.91e-22	4.01e-21	40.1591
KLK4	-1.13774	-8.21323	6.39e-15	5.81e-14	23.0579
RASD1	-1.13972	-7.60259	3.71e-13	2.77e-12	19.0658
CITED4	-1.14509	-10.0569	1.04e-20	1.8e-19	36.2033
LRATD2	-1.14851	-10.7838	3.79e-23	8.65e-22	41.7587
FOLR1	-1.14981	-9.02205	2.22e-17	2.63e-16	28.6387
E2F2	-1.15243	-10.2716	2.02e-21	3.79e-20	37.8246
VNN1	-1.15385	-7.36332	1.72e-12	1.2e-11	17.5581
C19orf33	-1.16195	-8.95531	3.58e-17	4.14e-16	28.1665
ACPP	-1.16555	-10.7422	5.25e-23	1.18e-21	41.4359
MECOM	-1.16581	-11.0266	5.59e-24	1.39e-22	43.6527
COBL	-1.16684	-11.1774	1.69e-24	4.42e-23	44.838
PHYHIPL	-1.16718	-11.1007	3.1e-24	7.89e-23	44.2341
SLC39A6	-1.17353	-11.4082	2.66e-25	7.66e-24	46.6651
AGR3	-1.1796	-7.72877	1.63e-13	1.26e-12	19.874
BAIAP2L2	-1.18293	-10.1391	5.58e-21	9.93e-20	36.8223
SPP1	-1.18307	-5.55342	6.15e-08	2.6e-07	7.32411
TYMS	-1.18645	-9.77039	9.08e-20	1.41e-18	34.0656
HNF1B	-1.19317	-12.3333	1.42e-28	5.77e-27	54.1271
PRSS16	-1.19616	-15.2531	2.49e-39	4.27e-37	78.6853
TMC4	-1.2037	-16.2929	3e-43	8.59e-41	87.6332
KRTCAP3	-1.20867	-15.2805	1.96e-39	3.4e-37	78.9204
LAMC3	-1.20955	-8.16452	8.9e-15	7.94e-14	22.7321
C9orf116	-1.21304	-12.8933	1.36e-30	7.39e-29	58.7368
NUSAP1	-1.21567	-10.058	1.03e-20	1.79e-19	36.2113
PLA2G10	-1.21644	-10.4267	6.12e-22	1.22e-20	39.0065
HPN	-1.22185	-12.9334	9.7e-31	5.37e-29	59.0697
C20orf85	-1.22235	-8.80821	1.02e-16	1.12e-15	27.1328
CDC20	-1.22504	-9.13919	9.52e-18	1.17e-16	29.4724
HOXA9	-1.22509	-11.0158	6.09e-24	1.5e-22	43.5678
SLC7A1	-1.22538	-11.4189	2.44e-25	7.09e-24	46.7504
KIF20A	-1.2278	-9.29451	3.08e-18	4.02e-17	30.5871
CCNB2	-1.2282	-9.89632	3.52e-20	5.75e-19	35.0012
CDK1	-1.2294	-11.8386	8.2e-27	2.78e-25	50.1109
MAPK13	-1.23141	-12.1351	7.27e-28	2.73e-26	52.5112
PRKX	-1.23205	-12.6861	7.64e-30	3.71e-28	57.0245
IL2RB	-1.23228	-7.54081	5.53e-13	4.06e-12	18.6733
ABHD17C	-1.2348	-13.0039	5.38e-31	3.1e-29	59.6546
NKG7	-1.23562	-7.46606	8.94e-13	6.44e-12	18.2014
PERP	-1.24884	-9.69964	1.54e-19	2.32e-18	33.5426
FAM174B	-1.26064	-14.6484	4.57e-37	5.79e-35	73.5136
TFCP2L1	-1.26209	-11.6035	5.52e-26	1.72e-24	48.2225
HOXB7	-1.26484	-12.0194	1.88e-27	6.83e-26	51.5718
HOXA11	-1.26705	-12.0204	1.86e-27	6.79e-26	51.5799
CST1	-1.26833	-9.72969	1.23e-19	1.88e-18	33.7645
MMP11	-1.26852	-5.77757	1.89e-08	8.49e-08	8.47038
KCTD14	-1.27062	-14.7806	1.46e-37	1.99e-35	74.6422
CDS1	-1.28566	-12.4563	5.15e-29	2.18e-27	55.1343
DUOXA1	-1.28705	-11.0238	5.71e-24	1.41e-22	43.6311
UGT8	-1.28822	-16.6931	9.23e-45	3.31e-42	91.0872
VSIG2	-1.30016	-11.706	2.41e-26	7.82e-25	49.0442
VWC2	-1.30036	-13.2552	6.51e-32	4.16e-30	61.7469
STRA6	-1.30653	-11.9315	3.85e-27	1.34e-25	50.8607
LEFTY1	-1.30653	-7.66309	2.5e-13	1.9e-12	19.4522
MPZL2	-1.30743	-11.0903	3.37e-24	8.52e-23	44.1524
WNT5A	-1.30944	-10.4173	6.58e-22	1.31e-20	38.935
ELF3	-1.31058	-9.03469	2.02e-17	2.41e-16	28.7284
CRB3	-1.31117	-16.4411	8.27e-44	2.58e-41	88.9121
CNDP2	-1.31722	-17.6009	3.4e-48	2.4e-45	98.9308
COL7A1	-1.34148	-9.9133	3.1e-20	5.1e-19	35.1278
KIR2DL3	-1.34169	-7.82926	8.4e-14	6.69e-13	20.524
AGR2	-1.35949	-13.0845	2.74e-31	1.62e-29	60.3243
APCDD1	-1.36137	-10.7724	4.14e-23	9.4e-22	41.6697
MOGAT1	-1.36547	-12.5955	1.62e-29	7.35e-28	56.278
LOC105378644	-1.3656	-13.5842	4.04e-33	3.01e-31	64.5022
LIMS3	-1.36667	-12.2806	2.2e-28	8.83e-27	53.6971
FAM83H	-1.36838	-13.4258	1.54e-32	1.06e-30	63.1739
EYA2	-1.37431	-12.6079	1.47e-29	6.76e-28	56.3795
NDP	-1.37614	-8.85082	7.54e-17	8.42e-16	27.4312
UBE2C	-1.38246	-9.89286	3.61e-20	5.9e-19	34.9755
RASSF7	-1.38747	-13.4219	1.6e-32	1.09e-30	63.141
PLLP	-1.38936	-14.559	9.85e-37	1.16e-34	72.7522
FOXL2	-1.40128	-9.80353	7.08e-20	1.12e-18	34.3112
MS4A8	-1.40208	-8.0437	2.01e-14	1.72e-13	21.9294
FAM183A	-1.4154	-8.12106	1.19e-14	1.05e-13	22.4425
GPT2	-1.41995	-13.0581	3.41e-31	1.99e-29	60.1054
PLAC9P1	-1.42615	-11.9577	3.11e-27	1.1e-25	51.0728
STX19	-1.42649	-14.7511	1.89e-37	2.54e-35	74.3899
ATP6V1C2	-1.42737	-13.4897	9e-33	6.37e-31	63.7093
GSTO2	-1.42883	-13.4736	1.03e-32	7.22e-31	63.5743
BPIFB1	-1.43493	-8.8945	5.52e-17	6.28e-16	27.738
IDO1	-1.44197	-9.43803	1.07e-18	1.48e-17	31.6263
PAPSS1	-1.44892	-14.8797	6.24e-38	9e-36	75.4882
TSPAN1	-1.44982	-12.8357	2.2e-30	1.15e-28	58.2601
RXFP1	-1.4525	-13.5145	7.3e-33	5.24e-31	63.9171
KRT19	-1.45349	-10.0594	1.02e-20	1.77e-19	36.2222
TMEM125	-1.45584	-15.2112	3.57e-39	5.87e-37	78.3263
FOXL2NB	-1.45678	-10.7666	4.34e-23	9.81e-22	41.6248
MAP7	-1.45709	-17.2856	5.3e-47	2.99e-44	96.2061
ALDH1A2	-1.47258	-11.4847	1.44e-25	4.32e-24	47.2745
TOP2A	-1.47393	-10.1864	3.89e-21	7.06e-20	37.1793
TMEM238	-1.47782	-14.7853	1.41e-37	1.93e-35	74.682
IL20RA	-1.49672	-15.0412	1.55e-38	2.41e-36	76.8697
HSD11B2	-1.49832	-11.1429	2.22e-24	5.73e-23	44.5668
PROM1	-1.49832	-8.56727	5.56e-16	5.62e-15	25.4618
SCGB2A2	-1.50733	-9.21593	5.45e-18	6.94e-17	30.0219
PLPP2	-1.52122	-14.7062	2.78e-37	3.59e-35	74.0068
ESR1	-1.52767	-11.1064	2.96e-24	7.55e-23	44.2795
RORB	-1.52927	-10.6145	1.42e-22	3.04e-21	40.4483
UGT2B11	-1.52969	-13.141	1.7e-31	1.03e-29	60.7947
TJP3	-1.52999	-13.5524	5.29e-33	3.88e-31	64.2358
IRX3	-1.54085	-8.60276	4.34e-16	4.45e-15	25.7061
FOXJ1	-1.54544	-10.8759	1.84e-23	4.34e-22	42.4749
KIAA1210	-1.55788	-10.06	1.02e-20	1.77e-19	36.2264
EHF	-1.56216	-17.1773	1.36e-46	7.46e-44	95.2704
SLC44A4	-1.5647	-13.005	5.33e-31	3.08e-29	59.6638
HOOK1	-1.59394	-15.5878	1.37e-40	2.71e-38	81.56
RHPN2	-1.59409	-12.6204	1.32e-29	6.15e-28	56.4831
SLC3A1	-1.60648	-10.6005	1.59e-22	3.37e-21	40.3407
MT1F	-1.61938	-11.1559	2e-24	5.2e-23	44.6692
TMEM101	-1.62292	-14.5975	7.08e-37	8.52e-35	73.0803
PSAT1	-1.62683	-12.8095	2.73e-30	1.42e-28	58.0432
LRRC26	-1.63408	-8.98516	2.89e-17	3.38e-16	28.3775
SPINT2	-1.64541	-14.0416	8.27e-35	7.63e-33	68.3585
WWC1	-1.6675	-14.4155	3.38e-36	3.6e-34	71.5303
SERINC2	-1.66871	-15.252	2.51e-39	4.27e-37	78.6759
CEACAM1	-1.67184	-13.9113	2.51e-34	2.18e-32	67.2574
RAP1GAP	-1.68603	-16.0631	2.22e-42	5.4e-40	85.6512
HSD17B2	-1.70846	-10.3428	1.17e-21	2.24e-20	38.3667
HOXB5	-1.71985	-13.6464	2.39e-33	1.82e-31	65.0256
SERPINA5	-1.72448	-8.37856	2.06e-15	1.96e-14	24.1726
PAX8	-1.72602	-14.5382	1.18e-36	1.38e-34	72.5744
CYP2J2	-1.72701	-12.5854	1.77e-29	7.91e-28	56.1945
SLC30A2	-1.74343	-10.7506	4.91e-23	1.11e-21	41.5013
GNLY	-1.77056	-7.84933	7.36e-14	5.88e-13	20.6545
C4BPA	-1.79493	-10.1409	5.5e-21	9.8e-20	36.836
DIO2	-1.82025	-9.34898	2.06e-18	2.75e-17	30.9805
CWH43	-1.83263	-14.4437	2.65e-36	2.94e-34	71.7705
VTCN1	-1.8456	-10.8612	2.06e-23	4.84e-22	42.3607
SLPI	-1.86183	-10.5277	2.8e-22	5.76e-21	39.781
MAL2	-1.87854	-15.951	5.86e-42	1.35e-39	84.6857
TCN1	-1.88241	-10.7401	5.34e-23	1.2e-21	41.4197
MSX1	-1.8907	-11.949	3.34e-27	1.17e-25	51.0021
ENPP3	-1.90326	-11.4652	1.68e-25	4.98e-24	47.1191
GALNT4	-1.9143	-15.483	3.4e-40	6.39e-38	80.659
ST6GALNAC1	-1.92397	-14.8662	7.01e-38	1e-35	75.3732
CLDN10	-1.95799	-12.8389	2.14e-30	1.13e-28	58.2866
CAPS	-1.9641	-13.3902	2.09e-32	1.41e-30	62.8756
HOMER2	-1.96514	-14.4182	3.3e-36	3.54e-34	71.5539
ACSL5	-1.98647	-16.9401	1.07e-45	4.16e-43	93.2213
PIGR	-1.9895	-11.9899	2.39e-27	8.62e-26	51.333
RAB25	-1.99195	-15.0169	1.91e-38	2.9e-36	76.6616
ASRGL1	-2.00469	-15.0572	1.35e-38	2.14e-36	77.0065
HOXB8	-2.04378	-15.3659	9.37e-40	1.71e-37	79.6534
RHEX	-2.05768	-16.8992	1.53e-45	5.61e-43	92.8676
ALDH3B2	-2.07102	-13.8161	5.65e-34	4.67e-32	66.454
CDCA7	-2.07713	-14.2472	1.43e-35	1.42e-33	70.1009
OVOL2	-2.10892	-16.5686	2.73e-44	9.13e-42	90.0122
ILDR1	-2.13253	-17.7595	8.54e-49	6.49e-46	100.3
CLDN3	-2.15858	-13.4754	1.02e-32	7.14e-31	63.5893
GCNT3	-2.20374	-13.0826	2.78e-31	1.64e-29	60.3088
UGT2B7	-2.2561	-12.901	1.27e-30	6.94e-29	58.8005
SCNN1A	-2.25784	-14.7268	2.33e-37	3.03e-35	74.1825
MT1G	-2.26206	-10.4617	4.67e-22	9.41e-21	39.2747
PAEP	-2.308	-8.37586	2.1e-15	1.99e-14	24.1543
PRSS8	-2.34964	-14.7467	1.96e-37	2.62e-35	74.3525
EPCAM	-2.38442	-14.0455	8e-35	7.41e-33	68.3921
DEFB1	-2.42959	-11.1294	2.47e-24	6.37e-23	44.4604
DLX5	-2.44115	-16.5862	2.34e-44	8.11e-42	90.1645
SCGB1D4	-2.45841	-9.30571	2.83e-18	3.73e-17	30.6679
SCGB1D2	-2.79069	-10.7905	3.59e-23	8.22e-22	41.8106
GABRP	-2.86472	-14.8528	7.87e-38	1.11e-35	75.2582
C9orf152	-2.96621	-17.9696	1.37e-49	1.18e-46	102.115
SCGB2A1	-3.23161	-14.1228	4.14e-35	3.95e-33	69.046
KIAA1324	-3.25471	-17.0869	2.99e-46	1.41e-43	94.4895
